# Supplementary material for: 68Ga-Labeled TRAP-Based Glycoside Trimers for Imaging of the Functional Liver Reserve
Source: J Med Chem. 2024 Oct 16;67(21):19668–77. doi: 10.1021/acs.jmedchem.4c02006 (PMC11571218; doi:10.1021/acs.jmedchem.4c02006)
Supplement: Supplementary file 2 — jm4c02006_si_002.csv [file jm4c02006_si_002.csv]

Compound;SMILE;IC50 (nM);logD;Intact tracer in human blood serum (%);;;;Intact tracer in PBS (%);;;;Protein binding (%);;;;(% ID/g) Uptake in healthy female BALB/c mice 10 min p.i.;;;;;;;;;;;(% ID/g) Uptake in healthy female BALB/c mice 30 min p.i.;;;;;;;;;;;(% ID/g) Uptake in healthy female BALB/c mice 60 min p.i.;;;;;;;;;;;(% ID/g) Uptake Blocking study;;;;;;;;;;;Liver-to-organ ratios 10 min p.…
;;;;2 min;30 min;60 min;120 min;2 min;30 min;60 min;120 min;2 min;30 min;60 min;120 min;liver;kidney;blood;lung;femur;heart;spleen;intestine;stomach;pancreas;muscle;liver;kidney;blood;lung;femur;heart;spleen;intestine;stomach;pancreas;muscle;liver;kidney;blood;lung;femur;heart;spleen;intestine;stomach;pancreas;muscle;liver;kidney;blood;lung;femur;heart;spleen;intestine;stomach;pancreas;muscle;kid…	08;0	25;0	42;0	58;0	75;0	92;1	17;1	5;1	83;2	17;2	5;2	83;3	5;4	5;5	5;6	5;7	5;8	5;9	5;12	5;17	5;22	5;27	5;32	5;37	5;45;55;0	08;0	25;0	42;0	58;0	75;0	92;1	17;1	5;1	83;2	17;2	5;2	83;3	5;4	5;5	5;6	5;7	5;8	5;9	5;12	5;17	5;22	5;27	5;32	5;37
TRAP(Alkyne)3;C#CCNC(=O)CCP(=O)(O)CN1CCN(CCN(CC1)CP(=O)(O)CCC(=O)NCC#C)CP(=O)(O)CCC(=O)NCC#C;\;\;\;\;\;\;\;\;\;\;\;\;\;\;\;\;\;\;\;\;\;\;\;\;\;\;\;\;\;\;\;\;\;\;\;\;\;\;\;\;\;\;\;\;\;\;\;\;\;\;\;\;\;\;\;\;\;\;\;\;\;\;\;\;\;\;\;\;\;\;\;\;\;\;\;\;\;\;\;\;\;\;\;\;\;\;\;\;\;\;\;\;\;\;\;\;\;\;\;\;\;\;\;\;\;\;\;\;\;\;\;\;\;\;\;\;\;\;\;\;\;\;\;\;\;\;\;\;\;\;\;\;\;\;\;\;\;\;\;\;\;\
T0G3;O[C@@H]1[C@@H](O)[C@@H](O)[C@@H](CO)O[C@H]1On1cc(nn1)CNC(=O)CCP(=O)(O)CN1CCN(CCN(CP(=O)(O)CCC(=O)NCc2cn(O[C@@H]3O[C@H](CO)[C@H](O)[C@H](O)[C@H]3O)nn2)CC1)CP(=O)(O)CCC(=O)NCc1cn(nn1)O[C@@H]1O[C@H](CO)[C@H](O)[C@H](O)[C@H]1O;\;\;\;\;\;\;\;\;\;\;\;\;\;\;\;\;\;\;\;\;\;\;\;\;\;\;\;\;\;\;\;\;\;\;\;\;\;\;\;\;\;\;\;\;\;\;\;\;\;\;\;\;\;\;\;\;\;\;\;\;\;\;\;\;\;\;\;\;\;\;\;\;\;\;\;\;\;\;\;\;\;\;\;\;\;\…
T3G3;O=C(NCc1cn(CCOCCOCCO[C@@H]2O[C@H](CO)[C@H](O)[C@H](O)[C@H]2O)nn1)CCP(=O)(O)CN1CCN(CCN(CP(=O)(O)CCC(=O)NCc2cn(CCOCCOCCO[C@@H]3O[C@H](CO)[C@H](O)[C@H](O)[C@H]3O)nn2)CC1)CP(=O)(O)CCC(=O)NCc1cn(nn1)CCOCCOCCO[C@@H]1O[C@H](CO)[C@H](O)[C@H](O)[C@H]1O;\;\;\;\;\;\;\;\;\;\;\;\;\;\;\;\;\;\;\;\;\;\;\;\;\;\;\;\;\;\;\;\;\;\;\;\;\;\;\;\;\;\;\;\;\;\;\;\;\;\;\;\;\;\;\;\;\;\;\;\;\;\;\;\;\;\;\;\;\;\;\;\;\;\;\;…
T3N3;O=C(NCc1cn(CCOCCOCCO[C@@H]2O[C@H](CO)[C@H](O)[C@H](O)[C@H]2NC(C)=O)nn1)CCP(=O)(O)CN1CCN(CCN(CP(=O)(O)CCC(=O)NCc2cn(CCOCCOCCO[C@@H]3O[C@H](CO)[C@H](O)[C@H](O)[C@H]3NC(C)=O)nn2)CC1)CP(=O)(O)CCC(=O)NCc1cn(nn1)CCOCCOCCO[C@@H]1O[C@H](CO)[C@H](O)[C@H](O)[C@H]1NC(C)=O;\;\;\;\;\;\;\;\;\;\;\;\;\;\;\;\;\;\;\;\;\;\;\;\;\;\;\;\;\;\;\;\;\;\;\;\;\;\;\;\;\;\;\;\;\;\;\;\;\;\;\;\;\;\;\;\;\;\;\;\;\;\;\;\;\;\;…
T3U3;O=C(NCc1cn(CCOCCOCCO[C@@H]2O[C@H](CO)[C@@H](O)[C@H](O)[C@H]2O)nn1)CCP(=O)(O)CN1CCN(CCN(CP(=O)(O)CCC(=O)NCc2cn(CCOCCOCCO[C@@H]3O[C@H](CO)[C@@H](O)[C@H](O)[C@H]3O)nn2)CC1)CP(=O)(O)CCC(=O)NCc1cn(nn1)CCOCCOCCO[C@@H]1O[C@H](CO)[C@@H](O)[C@H](O)[C@H]1O;\;\;\;\;\;\;\;\;\;\;\;\;\;\;\;\;\;\;\;\;\;\;\;\;\;\;\;\;\;\;\;\;\;\;\;\;\;\;\;\;\;\;\;\;\;\;\;\;\;\;\;\;\;\;\;\;\;\;\;\;\;\;\;\;\;\;\;\;\;\;\;\;\;\…
[68Ga]Ga-T0G3;[68Ga].O[C@@H]1[C@@H](O)[C@@H](O)[C@@H](CO)O[C@H]1On1cc(nn1)CNC(=O)CCP([O-])(=O)CN1CCN(CCN(CP([O-])(=O)CCC(=O)NCc2cn(O[C@@H]3O[C@H](CO)[C@H](O)[C@H](O)[C@H]3O)nn2)CC1)CP([O-])(=O)CCC(=O)NCc1cn(nn1)O[C@@H]1O[C@H](CO)[C@H](O)[C@H](O)[C@H]1O;17.0 ± 5.9;-4.16 ± 0.09;99.8 ± 0.05;99.9;99.9;99.9;99.5;99.3;99.4;99.3;31.7 ± 1.7;20.9 ± 3.8;17.6 ± 4.9;20.5 ± 5.1;6.1 ± 0.5;12.2 ± 1.4;5.6 ± 0.2;…
[68Ga]Ga-T3G3;[68Ga].[O-]P(=O)(CCC(=O)NCc1cn(CCOCCOCCO[C@@H]2O[C@H](CO)[C@H](O)[C@H](O)[C@H]2O)nn1)CN1CCN(CCN(CP([O-])(=O)CCC(=O)NCc2cn(CCOCCOCCO[C@@H]3O[C@H](CO)[C@H](O)[C@H](O)[C@H]3O)nn2)CC1)CP([O-])(=O)CCC(=O)NCc1cn(nn1)CCOCCOCCO[C@@H]1O[C@H](CO)[C@H](O)[C@H](O)[C@H]1O;3.0 ± 4.5;-4.26 ± 0.08;97.7 ± 0.3;97.6 ± 0.2;97.6 ± 0.1;97.9 ± 0.1;99.0;98.9;98.7;98.7;8.2 ± 3.4;6.4 ± 1.8;12.0 ± 3.1;11.6 ± …
[68Ga]Ga-T3N3;[68Ga].[O-]P(=O)(CCC(=O)NCc1cn(CCOCCOCCO[C@@H]2O[C@H](CO)[C@H](O)[C@H](O)[C@H]2NC(C)=O)nn1)CN1CCN(CCN(CP([O-])(=O)CCC(=O)NCc2cn(CCOCCOCCO[C@@H]3O[C@H](CO)[C@H](O)[C@H](O)[C@H]3NC(C)=O)nn2)CC1)CP([O-])(=O)CCC(=O)NCc1cn(nn1)CCOCCOCCO[C@@H]1O[C@H](CO)[C@H](O)[C@H](O)[C@H]1NC(C)=O;2.7 ± 2.0;-4.22 ± 0.08;99.3 ± 0.05;99.7 ± 0.1;99.6 ± 0.2;99.7 ± 0.1;99.9;99.9;99.9;99.9;21.5 ± 1.7;24.3 ± 5…
[68Ga]Ga-T3U3;[68Ga].[O-]P(=O)(CCC(=O)NCc1cn(CCOCCOCCO[C@@H]2O[C@H](CO)[C@@H](O)[C@H](O)[C@H]2O)nn1)CN1CCN(CCN(CP([O-])(=O)CCC(=O)NCc2cn(CCOCCOCCO[C@@H]3O[C@H](CO)[C@@H](O)[C@H](O)[C@H]3O)nn2)CC1)CP([O-])(=O)CCC(=O)NCc1cn(nn1)CCOCCOCCO[C@@H]1O[C@H](CO)[C@@H](O)[C@H](O)[C@H]1O;> 1000000;-3.80 ± 0.08;99.9;99.9;99.9;99.8;99.7;99.6;99.5;99.4;3.6 ± 0.9;3.3 ± 2.0;1.1 ± 3.2;\;1.1 ± 0.1;10.2 ± 1.2;4.5 ± …
[truncated: 1 more columns]
